# Supplementary material for: Palliative Care in Older People with Multimorbidities: A Scoping Review on the Palliative Care Needs of Patients, Carers, and Health Professionals
Source: Int J Environ Res Public Health. 2022 Mar 8;19(6):3195. doi: 10.3390/ijerph19063195 (PMC8954932; doi:10.3390/ijerph19063195)
Supplement: Supplementary file 1 [file ijerph-19-03195-s001.zip]

Archive with 1 entries (1 files):
- ijerph-1561412-supplementary.pdf
